# Supplementary material for: A set of MATLAB routines and associated files for prediction of radiation-enhanced diffusion in ion irradiated materials
Source: Data Brief. 2018 Oct 4;21:83–5. doi: 10.1016/j.dib.2018.09.124 (PMC6190496; doi:10.1016/j.dib.2018.09.124)
Supplement: Supplementary file 2 — Supplementary material [file mmc2.zip › DataCollect.m]

% Data collection subroutine
% read data from user input file
filename = input('Enter the name of the input file ','s');
inputs = fopen(filename,'r');
% scan all data extracting variables
instring = fgets(inputs);
flux = sscanf(instring(1:20), '%e'); % ions/m^2/s

instring = fgets(inputs);
dt = sscanf(instring(1:20), '%e'); % time step (s)

instring = fgets(inputs);
fluence = sscanf(instring(1:20), '%e'); % ions/m^2

instring = fgets(inputs);
xmax = sscanf(instring(1:20), '%e'); % maximum depth into material

instring = fgets(inputs);
nbins = sscanf(instring(1:20), '%e'); % total bins

instring = fgets(inputs); % radiation enhanced diffusion coefficient 
D_red = sscanf(instring(1:20), '%e'); % at max damage rate (m^2/s)

instring = fgets(inputs);
exps = sscanf(instring(1:20), '%e'); % scaling coefficient

instring = fgets(inputs);
density = sscanf(instring(1:20), '%e'); % g/cm^3

instring = fgets(inputs);
MM = sscanf(instring(1:20), '%e'); % molar mass (g/mol)

instring = fgets(inputs);
D_therm = sscanf(instring(1:20), '%e'); % thermal diffusion coefficient (m^2/s)

instring = fgets(inputs);
Tirr = sscanf(instring(1:4), '%f'); % temperature of irradiation (Kelvin)

instring = fgets(inputs);
atpdpa = sscanf(instring(1:20), '%e'); % atomic fraction per dpa threshold

instring = fgets(inputs);
atabs = sscanf(instring(1:20), '%e'); % atomic fraction threshold

instring = fgets(inputs);
smoothnum =sscanf(instring(1), '%f');% smoothing value

instring = fgets(inputs);
ReadO = sscanf(instring(1:1), '%s'); % read and summarize logical
if (strcmp(ReadO,'T'))
    Read = true;
else
    Read = false;
end

instring = fgets(inputs);
AnalO = sscanf(instring(1:1), '%s'); % analyze from summarized file logical
instring = fgetl(inputs);
itdelta = sscanf(instring(1:5), '%f'); % number of iterations skipped between 
    % printouts (i.e, indelta = 100 results in iterations 1, 100, 200, 300... are printed)
    % If this value is greater than the total number of iterations,
    % only the first and last iterations will be printed
Collname = fgetl(inputs); % collision filename
Rangename = fgetl(inputs); % range filename

% determine if dynamic binning is used
instring = fgets(inputs);
dyn = sscanf(instring(1:1), '%s');
if (strcmp(dyn,'T'))
   instring = fgets(inputs);
   dx2 = sscanf(instring(1:10), '%f'); % fine bin size (nm)
   instring = fgets(inputs);
   s2 = sscanf(instring(1:10), '%f'); % location where fine binning begins (microns)
else
   s2 = xmax;
   dx2 = xmax/nbins*1000;
end
fclose(inputs);

% adjust inputs as needed and assign new variables
if strcmp(AnalO,'T') && (Read == false) % only read in summarized data if data summary is not also requested
    Anlyz = true;
    for i = 1:length(Collname) % find location of Collname where appending must occur
        value = sscanf(Collname(i),'%s');
        if (strcmp(value,'.'))
            break
        end
    end
    i = i-1; % index counter for end of file before suffix: ".txt"
    Collname = strcat(Collname(1:i),'_sum.txt');
    
    for i = 1:length(Rangename) % find location of Rangename where appending must occur
        value = sscanf(Rangename(i),'%s');
        if (strcmp(value,'.'))
            break
        end
    end
    i = i-1; % index counter for end of file before suffix: ".txt"
    Rangename = strcat(Rangename(1:i),'_sum.txt');
else
    Anlyz = false;
end
xmax = xmax*1000; % convert to nm dimension from microns
dx = xmax/nbins; % size of bins
nbins = ceil(s2*1000/dx+(xmax-s2*1000)/dx2); % adjust bin number in case additional bins are used
fpt = flux*dt; % fluence per time step
iterations = fluence/fpt; % number of time steps
xbins = zeros(nbins+1,3);
xbins(2,1) = dx/2.;
transitionbin = ceil(s2*1000/dx);
xbins(1:transitionbin+1,3) = dx;
if nbins>transitionbin+1
    xbins(transitionbin+2:end,3) = dx2;
end
for i = 3:transitionbin
   xbins(i,1) = xbins(i-1,1)+dx; 
end
xbins(transitionbin+1,1) = xbins(transitionbin,1)+(dx+dx2)/2;
for i = transitionbin+2:nbins+1
   xbins(i,1) = xbins(i-1,1)+dx2;
end
Ions = zeros(nbins+1,2);
Damage = zeros(nbins+1,2);

% read through data files
    % open files and check for existence
collision = fopen(Collname,'r');
if (collision == -1)
    fprintf('collision file cannot be found. Please re-run script with correct filename');
end
range = fopen(Rangename,'r');
if (range == -1)
   fprintf('range file cannot be found. Please re-run script with the correct filename');
end

% read through appropriate files
if (Anlyz)
    VPI = str2double(fgetl(collision));
    for i = 1:nbins+1
        Ions(i,1) = str2double(fgetl(range));
        Damage(i,1) = str2double(fgetl(collision));
    end
else
    % skip header
    disp('Reading range data');
    tline = fgetl(range);
    t1 = tline(1);
    while (t1 ~= '0') && (t1 ~= '1') && (t1 ~= '2') && (t1 ~= '3') ...
            && (t1 ~= '4') && (t1 ~= '5') && (t1 ~= '6') && (t1 ~= '7') ...
            && (t1 ~= '8') && (t1 ~= '9') 
        tline = fgets(range);
        if strcmp(num2str(tline(1)),'-1') % check for end of file
            break
        end
        t1 = tline(1);
    end
    % read through the rest of the file
    while (numel(tline) > 20)
        j = 1;
        temp = str2double(tline(11:20))/10;
        while (temp > xbins(j,1)+xbins(j,3)/2.)
            j=j+1;
        end
        %j = 1+int64(nbins*str2double(tline(11:20))/xmax/10.); % find appropriate bin, converting units to nm
        Ions(j,1) = Ions(j,1) + 1;
        tline = fgetl(range);
    end
    
    % get collision data
    disp('Reading collision data');
    tline = 1;
    while (tline ~= -1) % loop through entire file
        tline = fgets(collision,2);
        if tline == -1 % check for end of file
            break
        end
        t1 = tline(2);
            % skip header until next ion
        while (t1 ~= '0') && (t1 ~= '1') && (t1 ~= '2') && (t1 ~= '3') ...
            && (t1 ~= '4') && (t1 ~= '5') && (t1 ~= '6') && (t1 ~= '7') ...
            && (t1 ~= '8') && (t1 ~= '9') 
            clear tline
            tline = fgets(collision);
            if tline == -1 % check for end of file
                break
            end
            t1 = tline(2);
        end
        
        % collect and bin collision data
        while (tline ~= -1) 
            t1 = str2double(tline(18:27)); % collision location
            t2 = str2double(tline(75:87)); % number of vacancies produced
            j = 1;
            temp = str2double(tline(18:27))/10;
            while (temp > xbins(j,1)+xbins(j,3)/2.)
                j=j+1;
            end
            %j = 1+int64(nbins*t1/xmax/10.); % find appropriate bin index 
            Damage(j,1) = Damage(j,1) + t2;
            % get new line
            tline = fgets(collision);
            if tline == -1 % check for end of file
                break
            end
            t1 = tline(2);
            if strcmp(t1,'=') % check for end of current ion data
                for i = 1:3 % skip part of header of next ion
                    t1ine = fgetl(collision);
                end
                clear tline
                tline = fgetl(collision);
                VPI = str2double(tline(65:77)); % average vacancies per ion by this ion
                break
            elseif numel(tline) < 87
                tline = -1;
                break
            end
        end
    end   
    fclose(collision);
    fclose(range);    
    if (Read) % write out summary file, if requested
        % update filenames
        for i = 1:length(Collname) % find location of Collname where appending must occur
            value = sscanf(Collname(i),'%s');
            if (strcmp(value,'.'))
                break
            end
        end
        i = i-1; % index counter for end of file before suffix: ".txt"
        Collname = strcat(Collname(1:i),'_sum.txt');

        for i = 1:length(Rangename) % find location of Rangename where appending must occur
            value = sscanf(Rangename(i),'%s');
            if (strcmp(value,'.'))
                break
            end
        end
        i = i-1; % index counter for end of file before suffix: ".txt"
        Rangename = strcat(Rangename(1:i),'_sum.txt');
        
        % write range file
        range = fopen(Rangename,'w');
        for i = 1:nbins+1
            fprintf(range,'%12.5e\n',Ions(i,1));
        end
        fclose(range);
        
        % write collision file
        collision = fopen(Collname,'w');
        fprintf(collision,'%12.5e\n',VPI);
        for i = 1:nbins+1
            fprintf(range,'%12.5e\n',Damage(i,1));
        end
    end
end

if (smoothnum > 0) % average range and collision data over adjacent elements
    % assign temporary variables
    tempC = Damage(:,1);
    tempR = Ions(:,1);
    averageC=0;
    averageR=0;
    % smooth boundary bins;
        % bins 1 and nbins only average with its single adjacent bin
        % regardless of smoothnum
    Damage(1,1)=(Damage(1,1)+Damage(2,1))/2;
    Damage(nbins,1)=(Damage(nbins,1)+Damage(nbins-1,1))/2;
    Ions(1,1)=(Ions(1,1)+Ions(2,1))/2;
    Ions(nbins,1)=(Ions(nbins-1,1)+Ions(nbins,1))/2;
    % additional "boundary" bins use progressively more smoothing
    % numbers until there are smoothnum bins between each internal bin
    % and the edge
    for j=2:smoothnum
        averageC1=Damage(j,1);
        averageC2=Damage(nbins-j+1,1);
        averageR1=Ions(j,1);
        averageR2=Ions(nbins-j+1,1);
        for i=1:smoothnum
            if (i==j) % avoid index errors
                break
            end
            averageC1 = tempC(j+i)+averageC1+tempC(j-i);
            averageC2 = tempC(nbins-j+1-i)+averageC2+tempC(nbins-j+1+i);
            averageR1 = tempR(j+i)+averageR1+tempR(j-i);
            averageR2 = tempR(nbins-j+1-i)+averageR2+tempR(nbins-j+1+i);
        end
        Damage(j,1)=averageC1/(2*smoothnum+1);
        Damage(nbins-j+1,1)=averageC2/(2*smoothnum+1);
        Ions(j,1)=averageR1/(2*smoothnum+1);
        Ions(nbins-j+1,1)=averageR2/(2*smoothnum+1);
    end
    % internal bins
    for j=smoothnum+1:nbins-smoothnum-1
       averageC=Damage(j,1);
       averageR=Ions(j,1);
       for i=1:smoothnum
          averageC = tempC(j+i)+tempC(j-i)+averageC; 
          averageR = tempR(j+i)+tempR(j-i)+averageR;
       end
       Damage(j,1)=averageC/(2*smoothnum+1);
       Ions(j,1)=averageR/(2*smoothnum+1);
    end 
end
disp('Data entry complete')
