# Supplementary material for: A set of MATLAB routines and associated files for prediction of radiation-enhanced diffusion in ion irradiated materials
Source: Data Brief. 2018 Oct 4;21:83–5. doi: 10.1016/j.dib.2018.09.124 (PMC6190496; doi:10.1016/j.dib.2018.09.124)
Supplement: Supplementary file 3 — Supplementary material [file mmc3.zip › Diffuse.m]

% Perform diffusion analysis
xbins(:,2)= 0;
xbins(1,2) = (D(2)-D(1))*(Ions(2,2)-Ions(1,2))/(dx*4.)+(D(1))*(Ions(2,2)-Ions(1,2)/dx);
xbins(nbins+1,2) = D(nbins+1)*Ions(1+nbins,2)/(dx2*4.)+(D(nbins))*(Ions(nbins,2)-2*Ions(nbins+1,2))/dx2;
for l = 2:nbins % loop through internal nodes
  xbins(l,2) = (D(l+1)-D(l-1))*(Ions(l+1,2)-Ions(l-1,2))/(xbins(l,3)*4.)+D(l)*((Ions(l+1,2)...
      -Ions(l,2))/((xbins(l+1,3)+xbins(l,3))/2)-(Ions(l,2)-Ions(l-1,2))/((xbins(l-1,3)+xbins(l,3))/2)); 
end
xbins(:,2) = xbins(:,2)*dt./xbins(:,3);
Ions(:,2) = Ions(:,2) + xbins(:,2);

% write out results
if (itnum <= i) || (i == iterations)% "i" is the iteration number current being calculated
    itnum = itnum + itdelta; % increment printout counter
    thresholdcount = thresholdcount + 1;
    filename = strcat(dir_name,'/Iteration_number_',num2str(i),'.txt');
    FID = fopen(filename,'w');
    fprintf(FID,'%s%u','Increment number ',i);
    fprintf(FID,'\n%s%f%s\n','t = ',dt*i,' seconds');
    iatpdpa =Ions(:,2)./Damage(:,2);
    
    % determine absolute atomic fraction location
    j = 1;
    while (Ions(j,2)<atabs)
       j = j + 1; 
       if j > numel(Ions(:,2))
           break;
       end
    end
    if (j == 1)
        fprintf(FID,'%s\n%s\n','The location where the absolute implanted ion atomic fraction','   becomes larger than the threshold = 0 microns');
        fprintf(ThrID,'%10.6e%10.4f',Damage(bin_Dmax,2),0);
        temp = 0;
    elseif j > numel(Ions(:,2))
        fprintf(FID,'%s\n','The absolute implanted ion atomic fraction is always below the threshold');
        fprintf(ThrID,'%10.6e%10s',Damage(bin_Dmax,2),'Inf');
        temp = Inf;
    else
        temp = (atabs-Ions(j-1,2))/(Ions(j,2)-Ions(j-1,2))*(xbins(j,1)-xbins(j-1,1))+xbins(j-1,1);
        fprintf(FID,'%s\n%s%6.4f%s\n','The location where the absolute implanted ion atomic fraction','   becomes larger than the threshold = ',temp/1000,' microns');
        fprintf(ThrID,'%10.6e%10.4f',Damage(bin_Dmax,2),temp/1000);
    end
    thresholds(thresholdcount,1) = temp/1000;
    
    % determine absolute atomic fraction location of SRIM Data
    j = 1;
    while (Ions(j,1)*i<atabs)
       j = j + 1; 
       if j > numel(Ions(:,2))
           break;
       end
    end
    if (j == 1)
        fprintf(FID,'%s\n%s\n','The location where the absolute implanted ion atomic fraction','   becomes larger than the threshold = 0 microns');
        fprintf(ThrID,'%10.6e%10.4f',Damage(bin_Dmax,2),0);
        temp = 0;
    elseif j > numel(Ions(:,2))
        fprintf(FID,'%s\n','The absolute implanted ion atomic fraction is always below the threshold');
        fprintf(ThrID,'%10.6e%10s',Damage(bin_Dmax,2),'Inf');
        temp = Inf;
    else
        temp = (atabs-Ions(j-1,1)*i)/(i*Ions(j,1)-i*Ions(j-1,1))*(xbins(j,1)-xbins(j-1,1))+xbins(j-1,1);
        fprintf(FID,'%s\n%s%6.4f%s\n','The location where the absolute implanted ion atomic fraction','   becomes larger than the threshold = ',temp/1000,' microns');
        fprintf(ThrID,'%10.6e%10.4f',Damage(bin_Dmax,2),temp/1000);
    end
    thresholds(thresholdcount,4) = temp/1000;
    
    % determine atomic fraction per dpa location
    j = 1;
    while (iatpdpa(j)<atpdpa)
       j = j + 1; 
       if j > numel(iatpdpa)
           break;
       end
    end
    if (j == 1)
        fprintf(FID,'%s\n%s\n','The location where the implanted ion atomic fraction per dpa','   becomes larger than the threshold = 0 microns');
        fprintf(ThrID,'%11.4f\n',0);
        temp = 0;
    elseif j > numel(Ions(:,2))
        fprintf(FID,'%s\n','The implanted ion atomic fraction per dpa is always below the threshold');
        fprintf(ThrID,'%11s\n','Inf');
        temp = Inf;
    else
        temp = (atpdpa-iatpdpa(j-1))/(iatpdpa(j)-iatpdpa(j-1))*(xbins(j,1)-xbins(j-1,1))+xbins(j-1,1);
        fprintf(FID,'%s\n%s%6.4f%s\n','The location where the implanted ion atomic fraction per dpa','   becomes larger than the threshold = ',temp/1000,' microns');
        fprintf(ThrID,'%11.4f\n',temp/1000);
    end
    thresholds(thresholdcount,2) = temp/1000;
    thresholds(thresholdcount,3) = Damage(bin_Dmax,2);
    
    % print results
    fprintf(FID,'%s\n',' bin #   x(microns)   Ions (at frac)  Damage(dpa)  at frac/dpa    SRIM at frac/dpa   SRIM absolute at frac');  
    for j = 1:nbins+1
        fprintf(FID,'%7u%11.4f%18.3e%17.3e%15.3e%21.3e%27.3e\n', j, xbins(j,1)/1000, Ions(j,2), Damage(j,2), iatpdpa(j), SRIM_atdpa(j), Ions(j,1)*i);
    end
    
    % save data in MATLAB file
    atdpa = Ions(:,2)./Damage(:,2);
    SRIM_atfrac = Ions(:,1)*i;
    save(strcat(dir_name,'/Iteration_number_',num2str(i),'.mat'),'micronbins','Ions','Damage','atdpa','SRIM_atdpa','SRIM_atfrac');
    fclose(FID);
end

% update timing information
if (total <= i/iterations*100)
    tn = cputime;
    fprintf('\n%s%5.2f%s\n','Diffusion analysis is  ',total,'% complete.');
    tn = (iterations-i)*(tn-t0)/(i+1)/60;
    fprintf('%s%5.2f%s\n','Approximately ',tn,' minutes remaining.');
    while (total <= i/iterations*100)
       total = total + increment; 
    end
end
