# Supplementary material for: A set of MATLAB routines and associated files for prediction of radiation-enhanced diffusion in ion irradiated materials
Source: Data Brief. 2018 Oct 4;21:83–5. doi: 10.1016/j.dib.2018.09.124 (PMC6190496; doi:10.1016/j.dib.2018.09.124)
Supplement: Supplementary file 4 — Supplementary material [file mmc4.zip › Directory.m]

% diffusion subroutine in the main diffusion routine

% determine which filename to use
outfile = fopen('outputcounter.txt','r+');
if outfile == -1
    outcounter = 1;
    outfile = fopen('outputcounter.txt','w+');
    fprintf(outfile,'%1f',outcounter);    
    fclose(outfile);
else
    outcounter = str2double(fgetl(outfile));
    frewind(outfile);
    fprintf(outfile,'%1f',outcounter+1);
    fclose(outfile);
end

% create directory
dir_name = strcat('Run_Number_',num2str(outcounter));
mkdir (dir_name);

% write out summary of input parameters
InID = fopen(strcat(dir_name,'/Data_Inputs.txt'),'w');
fprintf(InID,'%s%u','Data from file set number = ',outcounter);
fprintf(InID,'\n\n%s%6.3e','Target Fluence (m^-2) = ',fluence);
fprintf(InID,'\n%s%6.3e','Ion flux (m^-2 s^-1) = ',flux);
fprintf(InID,'\n%s%6.3e','Peak damage rate (dpa/s) = ',Damage(bin_Dmax,1)/dt);
fprintf(InID,'\n%s%10.2f','Number of vacancies per ion = ',VPI);
fprintf(InID,'\n%s%8.2f','time step between iterations (sec) = ',dt);
fprintf(InID,'\n%s%u','number of iterations = ',iterations);
fprintf(InID,'\n%s%6.4f','Material density (g/cm^3 ) = ',density);
fprintf(InID,'\n%s%6.4f','Material average molar mass (g/mol) = ',MM);
fprintf(InID,'\n%s%6.3e','RED coefficient at the maximum damage (m^2/s) = ',D_red);
fprintf(InID,'\n%s%6.3e','Thermal diffusion coefficent (m^2/s) = ',D_therm);
fprintf(InID,'\n%s%3.2f','Exponential scaling factor = ',exps);
fprintf(InID,'\n%s%7.2f','Irradiation temperature (Kelvin) = ',Tirr);
fprintf(InID,'\n%s%6.3e','Threshold implanted ion atomic fraction per dpa = ',atpdpa);
fprintf(InID,'\n%s%6.3e','Threshold implanted ion absolute atomic fraction = ', atabs);
fprintf(InID,'\n%s%u','Number of bins used = ',nbins);
fprintf(InID,'\n%s%u','Number of iterations between printous = ',itdelta);
if (smoothnum >0)
    fprintf(InID,'\n%s\n%s%u','Smoothing of SRIM files was used.',...
        '    Number of adjacent bins used in each direction was ',smoothnum);
else
    fprintf(InID,'\n%s','No smoothing of the SRIM data was used.');
end
% save input data in MATLAB file
save(strcat(dir_name,'/Inputdata.mat'),'outcounter','flux','fluence','VPI','dt',...
    'iterations','density','MM','D_red','D_therm','exps','Tirr','nbins','itdelta',...
    'smoothnum','dx', 'dx2','s2');

% write out diffusion coefficients
DcID = fopen(strcat(dir_name,'/Data_Dcoeff.txt'),'w');
fprintf(DcID,'%s\n',' D (m^2/s)');
for i = 1:nbins+1
    fprintf(DcID,'%e\n',D(i));
end
save(strcat(dir_name,'/Dcoeff.mat'),'xbins','D'); %save as matlab data

% write out increment 0 (initial time step before any diffusion)
It0ID = fopen(strcat(dir_name,'/Data_Iteration0.txt'),'w');
fprintf(It0ID,'%s','Increment 1. First time step, no diffusion has occurred.');
fprintf(It0ID,'\n%s%f%s','t = ',dt,' seconds, before diffusion.');
fprintf(It0ID,'\n%s',' bin #   x(microns)   Ions (at frac)  Damage(dpa)');
for i = 1:nbins+1
    fprintf(It0ID,'\n%7u%10.4f%17.3e%17.3e%14.3e',i, xbins(i)/1000, Ions(i), Damage(i));
end
micronbins = xbins(:,1)/1000.;
save(strcat(dir_name,'/Data_Iteration0.mat'),'micronbins','Ions','Damage','atabs','atpdpa'); % save as MATLAB data
fclose all;

% create and add header to file which will contain locations where
% thresholds are crossed
ThrID = fopen(strcat(dir_name,'/Data_Thresholds.txt'),'w');
fprintf(ThrID,'%s\n','This file contains the locations at which the absolute ion concentration (absolute)',...
    ' and the concentration per dpa (at/dpa) reach their threshold values'); 
fprintf(ThrID,'%s\n',' Iteration#  absolute    at/dpa');
