# Supplementary material for: A set of MATLAB routines and associated files for prediction of radiation-enhanced diffusion in ion irradiated materials
Source: Data Brief. 2018 Oct 4;21:83–5. doi: 10.1016/j.dib.2018.09.124 (PMC6190496; doi:10.1016/j.dib.2018.09.124)
Supplement: Supplementary file 5 — Supplementary material [file mmc5.zip]

Archive with 1 entries (1 files):
- Main.m
