# Supplementary material for: A set of MATLAB routines and associated files for prediction of radiation-enhanced diffusion in ion irradiated materials
Source: Data Brief. 2018 Oct 4;21:83–5. doi: 10.1016/j.dib.2018.09.124 (PMC6190496; doi:10.1016/j.dib.2018.09.124)
Supplement: Supplementary file 5 — Supplementary material [file mmc5.zip › Main.m]

% Main RED routine
AVN = 6.022E23; % Avagadro's number
DataCollect; % Get data from user 
if itdelta > 1 % create thresholds array. This stores the locations
    % of the thresholds for each recorded iteration
    % col 1 is the absolute concentration. Col 2 is the concentrion/dpa.
    % Col 3 is the peak damage at that condition. Col 4 is the SRIM abs
    % conc threshold. col 5 is the atfrac/dpa SRIM thresholds
    % threshold.
    if (mod(iterations-1,itdelta) ~= 0)
        thresholds = zeros(floor((iterations-1)/itdelta)+1,5);
    else
        thresholds = zeros(floor((iterations-1)/itdelta)+2,5);
    end
else 
    thresholds = zeros(iterations,5);
end
xbins(:,3) = xbins(:,3)*1E-9; % convert dx into m from nm
temp = sum(Ions(:,1));
Ions(:,1) = Ions(:,1).*fpt/temp./xbins(:,3)/density/AVN*MM*(10^-6); % units: [at frac/dt] 
temp = sum(Damage(:,1));
Damage(:,1) = Damage(:,1).*fpt*VPI/temp/density*MM/AVN./xbins(:,3)*(10^-6); % units: [dpa/dt]
SRIM_atdpa = Ions(:,1)./Damage(:,1);% units: [implanted at frac/dpa]

% find maximum damage rate
temp = 0; % maximum damage placeholder
for i = 1:nbins+1
    if (temp<Damage(i,1))
        temp = Damage(i,1);
        bin_Dmax = i;
    end
end
fprintf('\nThe average damage rate across the domain is = \n %e dpa/s\n',...
    sum(Damage(:,1))/dt/nbins);
fprintf('\nThe maximum damage rate in the domain is = \n %e dpa/s\n',...
    Damage(bin_Dmax,1)/dt);

% determine diffusion coefficients in each bin
D = zeros(nbins,1);
for i = 2:nbins+1
   Dscale = (Damage(i,1)/temp)^exps;
   D(i) = D_red*Dscale+D_therm;
end
D(1) = D_therm; % first bin is a surface sink

% create directory for new files
Directory
disp('Pre-analysis operations complete. Performing diffusion analysis.');

% run analysis
Damage(:,2) = 0.;
Ions(:,2) = 0.;
D = D*(1E+18); % scale D to [nm^2/s]
xbins(:,3)=xbins(:,3)*(1E+9); % scale dx to [nm]
t0 = cputime;
increment = 0.5;
total = 0;
itnum = 0;
thresholdcount = 1;
for i = 1:iterations
   Damage(:,2) = Damage(:,2) + Damage(:,1);
   Ions(:,2) = Ions(:,2) + Ions(:,1);    
   Diffuse
end
save(strcat(dir_name,'/Data_Thresholds.mat'),'thresholds')
fclose(ThrID);

% determine at frac/dpa threshold for SRIM
j = 1;
while (SRIM_atdpa(j) < atpdpa)
   j = j + 1;
   if j > numel(Ions(:,1))
       break;
   end
end
if j==1 % threshold is at zero
    thresholds(:,5) = 0;
elseif j>numel(Ions(:,1))  % no location is above the threshold
    thresholds(:,5) = Inf;
else
   thresholds(:,5) =  ((atpdpa-SRIM_atdpa(j-1))/(SRIM_atdpa(j)-SRIM_atdpa(j-1))*(xbins(j,1)-xbins(j-1,1))+xbins(j-1,1))/1000;
end

% plot implanted ion atomic fractions
figure(1)
clf
plot(xbins(:,1)/1000,Ions(:,1)*(i-1.)) % plot SRIM result
hold on
plot(xbins(:,1)/1000,Ions(:,2)) % plot diffused profile
hold off
xlabel('Distance from the Surface (microns)')
ylabel('Atomic Fraction')
title('Atomic Fraction of Implanted Ions Over Entire Range')
legend('SRIM Prediction','Diffused Profile')

% plot atomic fraction per dpa
figure(2)
clf
plot(xbins(1:bin_Dmax,1)/1000,SRIM_atdpa(1:bin_Dmax)) % plot SRIM result
hold on
plot(xbins(1:bin_Dmax,1)/1000,Ions(1:bin_Dmax,2)./Damage(1:bin_Dmax,2)) % plot diffused profile
hold off
xlabel('Distance from the Surface (microns)')
ylabel('Atomic Fraction per dpa')
title('Atomic Fraction per dpa up to Peak Damage Region')
legend('SRIM Prediction','Diffused Profile')

% plot atomic fraction vs damage
figure(3)
clf
plot(thresholds(:,3),thresholds(:,4)) % plot SRIM result
hold on
plot(thresholds(:,3),thresholds(:,1)) % plot diffused profile
hold off
xlabel('Damage (dpa)')
ylabel('Atomic Fraction Threshold Location (nm)')
yyaxis right
plot(thresholds(:,3),(thresholds(:,4)-thresholds(:,1))./thresholds(:,4)*100);
ylabel('Percent reduction of the SRIM sub-threshold region')
title('Atomic Fraction Threshold Location vs Damage')
legend('SRIM Prediction','Diffused Profile','% reduction in SRIM sub-threshold region')

% plot atomic fraction per dpa vs damage
figure(4)
clf
plot(thresholds(:,3),thresholds(:,5)) % plot SRIM result
hold on
plot(thresholds(:,3),thresholds(:,2)) % plot diffused profile
hold off
ylabel('Atomic Fraction per dpa Threshold Location (nm)')
yyaxis right
plot(thresholds(:,3),(thresholds(:,5)-thresholds(:,2))./thresholds(:,5)*100);
xlabel('Damage (dpa)')
ylabel('Percent reduction of the SRIM sub-threshold region')
title('Atomic Fraction per dpa Threshold Location vs Damage')
legend('SRIM Prediction','Diffused Profile','% reduction in SRIM sub-threshold region')
